# Supplementary material for: A Real-World Safety Profile in Neurological, Skin, and Sexual Disorders of Anti-Seizure Medications Using the Pharmacovigilance Database of the Korea Adverse Event Reporting System (KAERS)
Source: J Clin Med. 2024 Jul 8;13(13):3983. doi: 10.3390/jcm13133983 (PMC11242241; doi:10.3390/jcm13133983)
Supplement: Supplementary file 1 [file jcm-13-03983-s001.zip]

Archive with 1 entries (1 files):
- jcm-3076657-supplementary.pdf
